# Supplementary material for: Shared neurocognitive mechanisms of attenuating self-touch and illusory self-touch
Source: Soc Cogn Affect Neurosci. 2019 Jan 15;14(2):119–27. doi: 10.1093/scan/nsz002 (PMC6374605; doi:10.1093/scan/nsz002)
Supplement: Supplementary Data [file nsz002_supp.zip › scan-18-210-File009.xlsx]

## Sheet: exp conditions
Subject N	SA_Self	SA_Other	SA_Self+TMS	SA_Embodiment	SA_Embodiment+TMS	Ownership Quest_Embodiment_Real	Ownership Quest_Embodiment_Control	Ownership Quest_Emb+TMS_Real	Ownership Quest_Emb+TMS_Control	Agency Quest_Embodiment_Real	Agency Quest_Embodiment_Control	Agency Quest_Emb+TMS_Real	Agency Quest_Emb+TMS_Control	RHI baseline_Drift Syn	RHI baseline_Drift Asyn	RHI baseline_Quest_Syn Real	RHI baseline_Quest_Syn Control	RHI baseline_Quest_Asyn Real	RHI baseline_Quest_Asyn Control
7	6	6.8	6	5.6	5.75	3	-2.5	3	-1.83333	-2.5	-0.25	-0.5	0	3.33333	-0.166667	1.33333	-1.66667	-2	-3
8	5.26316	6.4	5.73684	4.45	5.1	3	-3	3	-3	0.5	-3	-1.25	-3	3.33333	-3.66667	2.66667	-3	-1.66667	-2.66667
12	5.85	6.15	6.1	5.1	5.35	2.33333	1	2	1.33333	0.5	-1	-2	-1	1.16667	0.833333	-1	0	1	1.33333
16	5.4	5.8	6	4.75	4.6	1.16667	-2.16667	1.83333	-1.66667	-3	-3	-3	-3	-0.166667	-1.66667	2.66667	-0.333333	-2.66667	-1.66667
23	4.35	4.8	4.75	3.85	4.15	3	-2.33333	3	-2.66667	1.25	-2.75	1	-3	3.83333	1.33333	3	-3	2	-2
26	3.85	4.75	5.95	3.1	3.9	2.33333	-0.666667	1	-0.666667	0	0.5	-1	0	-4.16667	1.83333	2.66667	-0.666667	1.33333	-2.66667
31	3.2	4.35	4.3	2.45	2.5	2	2	1.66667	2	0	0	-1.5	-0.5	3.66667	-0.166667	2.33333	2.66667	-2	-2
32	3.2	4.35	4.3	2.45	2.5	3	-2.66667	3	-3	1.5	-2	2	-3	3.33333	-5.66667	3	-2.66667	-3	-3
33	1.7	2.4	1.65	1.9	2	2.33333	-0.666667	2	-1	-1	-2	0.5	-1	7.83333	0.166667	2	-0.333333	-3	-3
39	2.35	3.9	2.25	1.95	2	3	0.666667	2.66667	0.333333	0	0.5	1	0.5	2.5	-3.5	2	1	-2.33333	-2.33333
43	4.2	4.25	4.45	3.2	3	2.66667	2.33333	2.66667	2	0.5	3	0.5	2	3.66667	-2.83333	1.33333	1	-1.33333	-2
44	4.75	5.25	4.8	6.4	6.2	3	2.66667	3	2.66667	0.5	1	2.5	2	7.33333	1.5	2.66667	2.66667	-1.33333	-0.333333
47	2.1	2.45	2.3	1.25	1.7	0.666667	-1	0.666667	-1.33333	-2	-1.5	-2	-2.5	1.83333	-2	-0.333333	-2	-2.66667	-3
48	5.4	5.85	5.65	5.85	6.45	2.66667	2	3	2.33333	3	2	3	2.5	3.16667	-2.16667	1	2.66667	-0.666667	1.66667
49	1.95	3.25	2.75	3.7	3.75	3	0.666667	2.33333	2	1.5	0.5	2	1	7.83333	-4.33333	1	2	0.666667	1.66667
51	2.35	2.85	2.7	1.9	1.95	2.66667	1	3	-0.333333	1.5	0	2	-1.5	2	0	2.66667	-0.666667	1.66667	-0.333333

## Sheet: control
Subject N	SA_Self	SA_Other	SA_Self+TMS
101	2.05	3.25	2.5
102	2.7	3.85	2.75
103	3.05	4.3	3.15
104	3.45	4.65	2.85
105	5.95	6.5	6.1
106	2.3	2.55	2.3
107	3.65	4.75	1.9
108	5.45	6.35	5.75
109	3.2	4.25	3.05
110	2.2	3.35	2.75
